# Supplementary material for: Evaluation of Long-Term Outcomes of Direct Acting Antiviral Agents in Chronic Kidney Disease Subjects: A Single Center Cohort Study
Source: J Clin Med. 2023 May 17;12(10):3513. doi: 10.3390/jcm12103513 (PMC10219487; doi:10.3390/jcm12103513)
Supplement: Supplementary file 1 [file jcm-12-03513-s001.zip]

Archive with 1 entries (1 files):
- jcm-2406396-supplementary.pdf
